# Supplementary material for: Mapping and Congenic Dissection of Genetic Loci Contributing to Hyperglycemia and Dyslipidemia in Mice
Source: PLoS One. 2016 Feb 9;11(2):e0148462. doi: 10.1371/journal.pone.0148462 (PMC4747551; doi:10.1371/journal.pone.0148462)
Supplement: S1 Text — (XLSX) [file pone.0148462.s001.xlsx]

## Sheet: Table A
Table A. Original genotye and phenotype data used for QTL analysis.
Sample	Sex_M	Weight	total_cholesterol_W	HDL_W	NonHDL_W	triglyceride_W	glucose_W	Ln_HDL_W	Ln_nonHDL_W	Ln_triglyceride_W	Ln_glucose_W	total_cholesterol_c	HDL_C	NonHDL_C	triglyceride_c	glucose_c	Ln_HDL_C	Ln_nonHDL_C	Ln_triglyceride_C	Ln_glucose_C	rs3714728	rs3716569	rs4222275	rs3687432	rs3022821	rs13476006	rs3680832	rs13459053	rs3022845	rs3654101	rs4222922	rs3697051	rs13476528	rs3661544	rs13476645	rs13476687	rs4223499	rs4223557	rs3680965	rs4223708	rs13477007	rs3141019	rs3672601	rs3685286	rs3657533	rs3687177	rs3089257	rs3697892	rs3694594
																					1	1	1	1	1	1	1	1	1	1	1	2	2	2	2	2	2	2	2	3	3	3	3	3	3	3	3	3	4
																					2.141	6.446	15.691	29.407	41.777	48.209	52.184	61.651	69.082	82.442	97.692	24.569	33.967	43.956	52.025	55.821	63.219	73.455	103.304	2.189	6.529	18.352	29.842	35.888	42.911	52.78	60.553	80.703	2.013
4149-1	1	36.65	1201.66	88.299	1113.37	200.817	225.552	4.481	7.015	5.302	5.419	-	-	-	-	-	-	-	-	-	B	B	B	H	S	S	S	S	S	S	H	H	H	H	B	B	B	B	B	H	B	B	B	B	B	B	B	H	S
4149-3	1	23.11	857.01	15.159	841.851	96.431	161.26	2.719	6.736	4.569	5.083	-	-	-	-	-	-	-	-	-	H	H	H	H	H	H	H	H	H	S	S	S	S	S	H	H	H	H	H	H	B	B	H	H	H	S	S	S	S
4156-5	1	30.09	-	-	-	-	-	-	-	-	-	-	-	-	-	-	-	-	-	-	H	H	H	H	H	B	B	B	B	B	H	H	H	S	S	S	H	H	H	H	H	H	H	H	H	H	S	S	H
4152-7	1	29.89	-	32.7	-	97.045	198.978	3.487	-	4.575	5.293	-	-	-	-	-	-	-	-	-	B	B	H	H	H	H	H	H	H	S	H	B	B	B	H	H	H	H	B	H	H	H	H	-	H	H	H	H	B
4152-8	1	22.62	1346.92	150.573	1196.35	125.012	153.583	5.014	7.087	4.828	5.034	-	-	-	-	-	-	-	-	-	H	H	H	H	S	S	S	S	H	B	B	H	H	H	H	H	H	H	H	S	S	S	S	S	-	S	H	H	H
4152-9	1	28.4	1552.31	146.667	1405.64	265.766	298.778	4.988	7.248	5.583	5.7	-	-	-	-	-	-	-	-	-	B	B	B	B	B	B	B	B	B	B	B	S	S	S	S	S	S	S	S	H	H	H	H	H	S	S	S	S	H
4152-10	1	24.59	851.676	24.321	827.355	118.453	117.751	3.191	6.718	4.775	4.769	-	-	-	-	-	-	-	-	-	B	B	B	B	B	B	B	B	B	B	B	H	H	H	H	H	H	B	H	S	S	S	S	S	S	S	S	S	S
4153-11	1	25.26	979.227	83.613	895.614	101.037	164.327	4.426	6.798	4.615	5.102	-	-	-	-	-	-	-	-	-	S	S	H	H	H	H	H	B	B	B	B	H	H	H	H	H	S	S	H	H	H	H	S	S	H	H	B	H	S
4153-12	1	13.12	1463.93	9.978	1453.95	166.99	293.882	2.3	7.282	5.118	5.683	-	-	-	-	-	-	-	-	-	H	H	B	B	B	B	B	B	H	H	H	S	S	S	S	S	H	H	H	B	B	H	H	H	B	H	H	H	H
4153-13	1	25.01	830.979	90.288	740.691	76.308	146.897	4.503	6.608	4.335	4.99	-	-	-	-	-	-	-	-	-	B	B	B	B	H	H	S	S	S	S	S	H	H	H	H	H	H	B	B	S	S	S	H	H	H	H	H	B	S
4153-14	1	25.65	950.334	20.982	929.352	108.405	166.479	3.044	6.834	4.686	5.115	-	-	-	-	-	-	-	-	-	B	H	H	H	H	H	H	H	S	S	S	H	H	H	H	H	H	H	H	H	H	S	S	S	S	S	S	S	S
4185-21	1	23.12	836.316	254.67	581.646	88.728	107.636	5.54	6.366	4.486	4.679	-	-	-	-	-	-	-	-	-	B	B	B	H	H	H	H	H	H	H	H	S	S	S	S	S	H	H	H	S	S	S	H	B	B	B	B	H	S
4185-22	1	24.9	852.717	193.392	659.325	73.907	164.784	5.265	6.491	4.303	5.105	-	-	-	-	-	-	-	-	-	H	H	H	S	S	S	S	H	B	B	B	H	H	H	H	H	H	H	H	B	B	B	B	H	H	H	H	H	S
4185-23	1	20.64	1306.83	114.075	1192.76	105.251	253.269	4.737	7.084	4.656	5.534	-	-	-	-	-	-	-	-	-	S	S	S	S	S	H	H	B	H	H	H	S	S	S	S	S	S	H	H	S	H	H	H	H	H	H	H	S	H
4185-24	1	20.28	661.128	164.49	496.638	77.089	113.77	5.103	6.208	4.345	4.734	-	-	-	-	-	-	-	-	-	S	S	S	H	B	H	H	H	H	-	B	S	S	S	S	S	S	S	H	H	B	B	B	B	B	B	H	H	H
4183-25	1	24.39	618.696	134.028	484.668	97.855	121.389	4.898	6.183	4.583	4.799	-	-	-	-	-	-	-	-	-	S	S	S	S	H	H	H	H	S	S	S	B	H	H	H	H	H	B	H	S	S	S	H	B	B	B	B	B	H
4183-26	1	21.15	-	44.913	-	33.074	78.642	3.805	-	3.499	4.365	-	-	-	-	-	-	-	-	-	B	B	B	B	B	B	B	B	S	S	S	H	H	B	H	H	H	H	H	H	H	H	H	H	H	H	S	S	H
4183-27	1	25.14	631.971	97.389	534.582	85.574	164.955	4.579	6.281	4.449	5.106	-	-	-	-	-	-	-	-	-	H	H	H	H	S	S	S	S	S	S	S	H	H	H	H	H	H	H	H	B	B	H	H	H	H	H	B	B	H
4183-28	1	26.03	778.788	81.27	697.518	116.276	211.474	4.398	6.548	4.756	5.354	-	-	-	-	-	-	-	-	-	H	H	H	H	S	S	S	S	S	S	H	H	H	H	S	S	S	S	H	H	H	H	H	H	H	S	S	H	H
4198-30	1	30.7	1146.09	133.317	1012.77	205.646	325.409	4.893	6.92	5.326	5.785	-	-	-	-	-	-	-	-	-	B	B	B	H	H	H	H	H	H	H	H	H	H	H	H	H	H	H	H	B	B	B	B	B	H	H	H	H	S
4198-31	1	29.9	1246.96	122.88	1124.08	140.949	267.822	4.811	7.025	4.948	5.59	-	-	-	-	-	-	-	-	-	S	S	S	H	H	H	H	H	H	H	S	H	H	H	H	H	H	H	H	S	S	S	S	S	S	S	S	H	S
4198-33	1	25.5	1037.93	213.273	824.655	169.334	269.137	5.363	6.715	5.132	5.595	-	-	-	-	-	-	-	-	-	S	S	H	H	H	B	B	B	B	H	H	H	H	H	H	H	S	S	H	S	S	S	S	H	H	H	S	S	H
4198-34	1	28.5	890.202	89.862	800.34	90.654	206.864	4.498	6.685	4.507	5.332	-	-	-	-	-	-	-	-	-	B	B	B	B	H	H	H	H	H	H	H	S	S	S	S	S	S	S	S	H	H	H	B	H	H	H	H	H	B
4199-36	1	31	1055.5	103.851	951.648	206.204	233.343	4.643	6.858	5.329	5.453	-	-	-	-	-	-	-	-	-	H	H	H	B	H	H	H	H	H	S	S	H	H	H	S	H	H	H	B	S	S	H	H	H	H	H	H	S	H
4199-37	1	32	1289.39	357.987	931.401	203.385	262.012	5.88	6.837	5.315	5.568	-	-	-	-	-	-	-	-	-	H	H	H	H	B	B	B	B	B	B	B	B	B	B	B	B	B	B	B	S	S	S	S	H	H	H	H	H	S
4200-38	1	33.5	1204.79	80.913	1123.88	184.378	239.153	4.393	7.025	5.217	5.477	-	-	-	-	-	-	-	-	-	B	B	B	B	H	H	H	H	H	H	H	H	H	B	B	H	H	H	H	H	H	H	H	B	H	H	H	S	B
4200-39	1	34.5	1185.13	198.363	986.772	144.968	222.523	5.29	6.894	4.977	5.405	-	-	-	-	-	-	-	-	-	S	H	H	H	H	H	H	H	S	S	H	B	B	B	B	B	B	B	B	H	H	H	S	S	S	H	H	B	B
4210-42	1	27.6	989.769	17.646	972.123	134.222	205.721	2.871	6.879	4.899	5.327	-	-	-	-	-	-	-	-	-	B	H	H	H	H	H	H	H	S	S	S	S	S	H	H	H	H	B	H	H	H	H	S	S	S	S	S	S	S
4210-43	1	22.8	829.938	191.97	637.968	129.254	155.888	5.257	6.458	4.862	5.049	-	-	-	-	-	-	-	-	-	H	H	H	H	H	H	H	H	H	S	H	H	H	H	H	H	H	H	B	H	H	H	S	S	S	S	S	S	S
4210-44	1	23.8	1336.12	258.009	1078.11	125.235	170.518	5.553	6.983	4.83	5.139	-	-	-	-	-	-	-	-	-	H	S	S	H	H	H	H	H	B	B	H	H	H	H	H	B	B	B	-	H	H	H	H	H	B	B	B	B	S
4210-46	1	26.3	855.45	298.056	557.394	86.3	104.55	5.697	6.323	4.458	4.65	-	-	-	-	-	-	-	-	-	H	H	H	H	H	H	H	B	B	B	B	H	H	S	S	-	S	S	S	H	H	H	B	B	B	B	B	B	S
4228-47	1	25.43	1324.14	449.163	874.977	105.167	160.193	6.107	6.774	4.656	5.076	-	-	-	-	-	-	-	-	-	H	H	S	S	S	S	S	H	H	B	B	B	B	B	H	H	H	H	H	H	H	H	B	B	B	H	H	S	H
4228-48	1	22.82	1447.14	33.906	1413.23	166.627	287.653	3.524	7.254	5.116	5.662	-	-	-	-	-	-	-	-	-	S	S	H	H	H	H	H	H	H	S	S	H	H	H	H	H	H	B	B	H	H	H	H	H	H	S	S	S	H
4228-49	1	24.79	1163.66	358.413	805.245	112.173	148.173	5.882	6.691	4.72	4.998	-	-	-	-	-	-	-	-	-	H	H	H	S	S	S	S	H	H	H	H	H	H	H	H	H	H	H	S	H	H	S	S	S	S	S	S	S	B
4228-50	1	21.53	954.888	172.587	782.301	123.616	200.044	5.151	6.662	4.817	5.299	-	-	-	-	-	-	-	-	-	H	H	H	H	H	H	H	H	H	H	H	H	B	B	B	B	B	B	S	H	H	H	S	S	S	S	S	S	H
4228-51	1	28.18	921.177	339.456	581.721	89.928	156.783	5.827	6.366	4.499	5.055	-	-	-	-	-	-	-	-	-	H	H	H	H	H	H	H	B	B	B	H	H	H	H	H	H	H	H	S	H	H	H	B	B	B	B	B	B	S
4229-53	1	23.29	1364.62	172.089	1192.53	130.315	201.187	5.148	7.084	4.87	5.304	-	-	-	-	-	-	-	-	-	H	H	H	H	S	H	H	H	H	H	S	H	H	H	H	H	H	B	B	S	S	H	H	B	B	B	B	B	B
4229-54	1	24.58	1467.57	388.095	1079.48	125.961	252.373	5.961	6.984	4.836	5.531	-	-	-	-	-	-	-	-	-	S	S	S	S	S	S	S	H	H	H	H	H	S	S	S	S	S	H	B	B	H	H	H	S	H	H	H	H	B
4229-55	1	24.85	1467.57	31.563	1436.01	159.984	279.271	3.452	7.27	5.075	5.632	-	-	-	-	-	-	-	-	-	B	H	H	H	H	H	H	H	H	H	H	H	H	-	B	B	H	H	B	H	H	H	H	H	H	H	H	H	H
4261-58	1	22.55	1266.74	99.375	1167.37	178.935	182.919	4.599	7.063	5.187	5.209	-	-	-	-	-	-	-	-	-	H	H	H	B	B	B	B	B	B	H	S	H	H	H	B	B	B	B	H	S	S	S	S	H	H	H	B	B	B
4261-59	1	20.58	905.169	47.328	857.841	79.797	121.446	3.857	6.754	4.379	4.799	-	-	-	-	-	-	-	-	-	H	S	S	S	S	S	S	S	S	S	H	B	B	H	H	H	B	B	H	B	H	H	S	S	S	H	H	H	H
4261-60	1	21.08	1520.41	163.212	1357.2	248.824	272.642	5.095	7.213	5.517	5.608	-	-	-	-	-	-	-	-	-	H	H	H	B	H	H	H	H	H	B	B	S	S	S	S	S	S	H	H	H	H	H	H	H	H	H	S	S	B
4261-61	1	22.54	1463.15	272.778	1190.37	213.014	247.458	5.609	7.082	5.361	5.511	-	-	-	-	-	-	-	-	-	B	B	B	B	S	S	H	H	H	H	B	S	H	H	H	H	H	H	B	S	S	S	S	S	-	S	S	S	H
4262-63	1	27.84	980.01	296.283	683.727	88.337	134.343	5.691	6.528	4.481	4.9	-	-	-	-	-	-	-	-	-	S	S	S	S	S	S	S	H	H	H	B	H	H	H	H	H	H	H	B	H	H	H	H	H	H	B	B	B	H
4262-64	1	23.96	973.242	243.948	729.294	112.424	102.664	5.497	6.592	4.722	4.631	-	-	-	-	-	-	-	-	-	S	S	S	S	H	H	H	H	H	H	H	B	B	B	H	H	H	H	B	H	H	H	S	S	S	S	S	S	S
4262-65	1	24.1	1424.23	214.977	1209.26	146.81	189.872	5.371	7.098	4.989	5.246	-	-	-	-	-	-	-	-	-	S	S	S	H	H	H	H	B	B	B	B	H	H	H	H	H	H	H	H	S	S	S	S	S	S	S	S	S	B
4262-66	1	24.5	1188.13	71.187	1116.94	145.694	198.692	4.265	7.018	4.982	5.292	-	-	-	-	-	-	-	-	-	H	B	H	H	H	H	H	H	B	B	B	H	H	H	H	H	H	S	S	B	B	B	B	B	B	B	H	H	H
4262-67	1	23.46	1161.58	83.469	1078.11	228.616	242.563	4.424	6.983	5.432	5.491	-	-	-	-	-	-	-	-	-	S	H	H	H	H	H	H	H	S	S	S	S	S	S	S	S	S	H	H	S	S	S	S	S	S	S	H	H	H
4265-68	1	27.26	1022.18	113.649	908.529	114.545	185.224	4.733	6.812	4.741	5.222	-	-	-	-	-	-	-	-	-	H	H	H	H	H	H	H	H	H	H	S	S	S	S	S	S	S	S	H	S	S	H	H	H	B	B	B	H	S
4265-69	1	20.06	1035.59	68.985	966.6	71.563	151.373	4.234	6.874	4.271	5.02	-	-	-	-	-	-	-	-	-	H	H	H	B	B	B	B	B	B	B	B	H	H	H	H	S	S	S	S	H	H	H	H	B	H	H	H	S	H
4265-70	1	25.17	941.874	133.176	808.698	107.177	102.949	4.892	6.695	4.674	4.634	-	-	-	-	-	-	-	-	-	H	H	H	H	H	H	H	H	H	H	H	H	H	H	H	H	H	H	S	B	B	B	B	B	B	B	B	B	H
4265-72	1	23.97	1592.91	314.388	1278.53	195.682	281.519	5.751	7.153	5.276	5.64	-	-	-	-	-	-	-	-	-	H	H	H	H	S	S	S	S	S	H	B	B	B	B	B	H	H	H	H	H	H	H	H	H	H	H	H	H	H
4267-73	1	26.93	1049.77	164.916	884.856	114.49	160.117	5.105	6.785	4.74	5.076	-	-	-	-	-	-	-	-	-	H	H	H	H	H	H	S	S	S	S	S	H	H	H	-	H	H	H	S	-	S	S	S	B	B	B	B	B	B
4267-74	1	31.05	1216.37	202.905	1013.47	172.795	235.819	5.313	6.921	5.152	5.463	-	-	-	-	-	-	-	-	-	H	H	H	H	H	H	H	B	B	B	H	S	S	S	S	S	S	H	B	H	H	H	H	H	H	H	H	H	H
4267-75	1	21.76	1083.74	64.227	1019.52	129.896	130.99	4.162	6.927	4.867	4.875	-	-	-	-	-	-	-	-	-	H	H	H	H	H	S	S	H	H	H	S	H	H	H	H	H	H	S	H	H	H	H	H	H	H	H	H	H	H
4267-76	1	28.5	1273.77	230.385	1043.38	184.797	141.563	5.44	6.95	5.219	4.953	-	-	-	-	-	-	-	-	-	H	H	H	H	H	H	H	B	B	B	B	S	S	S	S	S	S	S	H	H	H	H	H	H	S	S	S	B	H
4268-78	1	22.82	1096.76	50.664	1046.09	127.049	163.108	3.925	6.953	4.845	5.094	-	-	-	-	-	-	-	-	-	H	H	H	S	S	S	S	S	S	H	H	H	H	H	H	H	H	H	H	S	H	H	H	H	H	H	S	S	S
4268-79	1	26.76	1243.96	291.597	952.368	147.731	149.944	5.675	6.859	4.995	5.01	-	-	-	-	-	-	-	-	-	S	S	S	S	S	S	S	S	S	S	H	H	H	B	B	B	B	B	B	B	B	B	B	B	H	H	H	H	H
4268-80	1	17.93	1199.06	175.569	1023.49	117.839	204.178	5.168	6.931	4.769	5.319	-	-	-	-	-	-	-	-	-	H	H	H	S	S	S	S	S	S	S	H	B	B	B	H	H	H	H	H	H	H	H	B	B	B	B	B	B	H
4268-81	1	27.6	1280.02	354.723	925.296	103.911	129.047	5.871	6.83	4.644	4.86	-	-	-	-	-	-	-	-	-	B	H	H	H	H	H	H	H	S	S	S	H	H	H	S	S	S	S	S	S	S	S	S	H	H	H	H	-	S
4268-82	1	27.08	1065.39	108.039	957.351	94.645	147.278	4.682	6.864	4.55	4.992	-	-	-	-	-	-	-	-	-	H	H	H	S	S	S	S	H	B	B	B	H	H	H	H	H	B	B	H	H	H	H	H	H	H	H	H	H	H
4270-83	1	27.59	1185.53	170.172	1015.35	151.499	182.119	5.137	6.923	5.021	5.205	287.641	51.666	235.975	182.35	132.83	3.945	5.464	5.206	4.889	S	S	S	S	S	S	S	S	S	S	S	H	H	H	H	H	B	B	S	S	S	S	H	H	H	H	H	S	H
4270-84	1	23.24	932.112	97.671	834.441	73.712	121.523	4.582	6.727	4.3	4.8	255.967	42.87	213.097	103.932	121.605	3.758	5.362	4.644	4.801	-	-	-	-	-	-	-	-	-	-	-	-	-	-	-	-	-	-	-	-	-	-	-	-	-	-	-	-	-
4270-85	1	28.84	823.17	221.085	602.085	101.26	147.849	5.399	6.4	4.618	4.996	242.474	69.903	172.571	150.491	84.374	4.247	5.151	5.014	4.435	H	H	H	-	H	H	-	-	-	-	H	-	-	-	-	-	-	H	S	-	-	H	H	H	-	H	-	-	-
4270-86	1	30.46	1457.16	344.283	1112.88	145.163	219.151	5.841	7.015	4.978	5.39	511.479	121.605	389.874	221.028	158.262	4.801	5.966	5.398	5.064	S	S	S	S	S	S	S	H	H	H	B	B	B	H	H	H	S	S	H	H	H	H	B	B	B	B	B	H	S
4245-87	1	23.01	1250.21	66.144	1184.07	130.148	197.301	4.192	7.077	4.869	5.285	231.93	74.979	156.951	151.665	110.782	4.317	5.056	5.022	4.708	B	B	H	H	H	H	H	H	H	H	H	H	H	H	H	S	S	S	S	H	H	H	H	H	H	H	H	H	S
4245-88	1	22.79	1229.91	57.837	1172.07	80.969	161.888	4.058	7.067	4.394	5.087	231.67	38.295	193.375	105.218	109.424	3.645	5.265	4.656	4.695	S	S	H	B	B	B	B	B	B	B	B	S	S	S	S	S	H	H	H	H	H	H	H	H	H	B	B	B	B
4245-89	1	21.16	1006.04	13.527	992.514	96.878	187.853	2.605	6.9	4.573	5.236	229.588	24.708	204.88	85.348	125.487	3.207	5.322	4.447	4.832	H	H	H	H	S	S	H	H	H	H	B	B	B	B	B	B	B	B	S	B	H	H	H	H	H	H	H	H	H
4281-91	1	22.72	811.326	42.357	768.969	75.387	116.189	3.746	6.645	4.323	4.755	-	48.735	-	60.504	72.422	3.886	-	4.103	4.283	B	B	B	B	H	H	H	B	B	B	B	H	H	H	H	H	H	B	H	H	H	H	B	B	B	B	B	H	S
4281-92	1	22.11	1355.38	332.424	1022.96	127.329	158.536	5.806	6.93	4.847	5.066	316.19	106.158	210.032	227.874	116.213	4.665	5.347	5.429	4.755	B	B	B	B	H	H	H	H	H	H	S	B	B	H	H	H	S	S	S	S	S	S	S	S	H	H	H	H	B
4281-93	1	20.67	693.144	110.949	582.195	77.955	115.141	4.709	6.367	4.356	4.746	-	48.663	-	100.271	100.188	3.885	-	4.608	4.607	-	-	-	-	-	-	-	-	-	-	-	-	-	-	-	-	-	-	-	-	-	-	-	-	-	-	-	-	-
4281-94	1	21.63	869.766	91.707	778.059	78.708	130.457	4.519	6.657	4.366	4.871	500.545	172.02	328.525	101.864	111.145	5.148	5.795	4.624	4.711	-	H	-	H	H	H	H	-	-	-	-	S	S	H	H	H	H	H	H	H	H	H	H	H	H	H	H	-	-
4282-95	1	24.51	1515.47	307.998	1207.47	191.3	225.475	5.73	7.096	5.254	5.418	421.449	155.43	266.019	189.42	226.892	5.046	5.584	5.244	5.424	H	S	S	S	H	H	H	B	B	B	B	S	S	S	S	S	H	H	B	H	H	H	H	H	-	S	S	S	H
4282-96	1	22.75	908.292	167.403	740.889	115.578	103.826	5.12	6.608	4.75	4.643	287.207	77.697	209.51	75.511	108.717	4.353	5.345	4.324	4.689	B	H	H	S	S	S	S	S	S	S	S	H	H	H	H	H	B	B	B	H	H	H	H	H	H	H	H	S	H
4282-97	1	25.7	1311.52	107.115	1204.4	185.885	164.498	4.674	7.094	5.225	5.103	263.474	77.052	186.422	237.879	114.893	4.344	5.228	5.472	4.744	B	H	H	H	H	H	H	H	H	S	S	B	B	B	B	B	H	H	H	H	H	H	H	S	S	S	S	S	H
4282-98	1	23.47	1219.63	130.266	1089.36	213.907	235.229	4.87	6.993	5.366	5.461	249.069	49.95	199.119	79.927	79.555	3.911	5.294	4.381	4.376	H	S	S	S	S	S	S	H	B	B	B	B	H	H	H	H	H	H	S	H	H	H	B	B	B	B	B	H	B
4282-99	1	26.67	853.626	140.775	712.851	83.285	155.012	4.947	6.569	4.422	5.044	249.372	74.265	175.107	105.665	101.182	4.308	5.165	4.66	4.617	B	B	B	B	H	H	H	H	H	H	B	B	B	B	B	B	H	H	H	H	B	B	B	B	B	B	H	S	H
4291-101	1	26.48	1058.62	294.153	764.469	125.682	163.165	5.684	6.639	4.834	5.095	276.62	84.705	191.915	113.546	88.829	4.439	5.257	4.732	4.487	B	S	S	H	B	B	B	B	B	B	H	B	H	H	H	H	H	B	B	S	S	S	B	B	B	B	B	H	H
4291-102	1	24.85	787.248	72.321	714.927	75.247	115.408	4.281	6.572	4.321	4.748	292.457	50.595	241.862	100.411	92.539	3.924	5.488	4.609	4.528	-	-	-	-	-	-	-	-	-	-	-	-	-	-	-	-	-	-	-	-	-	-	-	-	-	-	-	-	-
4291-103	1	26.77	1293.42	168.822	1124.6	140.419	190.691	5.129	7.025	4.945	5.251	248.505	63.465	185.04	157.366	95.082	4.15	5.221	5.059	4.555	B	-	-	-	-	-	-	-	-	H	H	B	-	-	H	-	S	S	-	H	H	H	H	-	-	-	-	-	H
4291-104	1	24.6	809.115	85.104	724.011	76.168	125.294	4.444	6.585	4.333	4.831	243.732	59.391	184.341	64.332	74.889	4.084	5.217	4.164	4.316	B	H	H	S	S	S	S	S	S	S	S	H	H	H	H	S	S	S	H	S	S	S	S	H	H	H	H	B	B
4290-105	1	22.79	1447.92	236.778	1211.14	194.37	365.603	5.467	7.099	5.27	5.902	224.034	50.307	173.727	82.749	129.158	3.918	5.157	4.416	4.861	B	H	-	S	H	H	H	H	H	H	H	H	H	S	H	H	H	H	H	B	H	H	H	H	H	H	B	H	H
4290-106	1	24.05	1395.73	320.496	1075.23	85.714	280.109	5.77	6.98	4.451	5.635	319.835	91.212	228.623	101.836	118.373	4.513	5.432	4.623	4.774	B	H	H	S	S	H	H	H	H	S	S	H	H	B	B	B	B	B	B	-	H	H	H	S	S	H	H	H	H
4290-107	1	28.77	1374.64	368.001	1006.64	161.491	338.648	5.908	6.914	5.084	5.825	233.709	87.924	145.785	177.655	84.527	4.476	4.982	5.18	4.437	B	H	B	B	B	B	B	B	B	H	H	H	B	B	B	B	B	B	B	H	H	H	H	H	S	S	S	H	B
4290-108	1	23.58	968.814	50.877	917.937	100.953	230.162	3.929	6.822	4.615	5.439	198.261	47.592	150.669	110.5	73.187	3.863	5.015	4.705	4.293	B	H	H	H	H	H	H	H	S	S	H	H	H	H	H	H	H	H	H	S	S	H	H	B	B	B	B	H	S
4290-109	1	24.05	1360.45	121.389	1239.07	114.88	274.775	4.799	7.122	4.744	5.616	203.468	45.516	157.952	90.882	100.456	3.818	5.062	4.51	4.61	B	B	H	H	H	S	S	H	H	H	H	S	S	S	S	S	S	H	B	H	S	S	S	S	S	S	S	H	S
4304-110	1	20.45	1443.75	118.476	1325.28	131.627	159.336	4.775	7.189	4.88	5.071	287.207	110.307	176.9	104.743	85.483	4.703	5.176	4.652	4.448	-	-	-	-	-	-	-	-	-	-	-	-	-	-	-	-	-	-	-	-	-	-	-	-	-	-	-	-	-
4304-111	1	26.16	1061.36	236.991	824.364	93.222	119.256	5.468	6.715	4.535	4.781	325.041	91.356	233.685	102.647	111.642	4.515	5.454	4.631	4.715	B	H	H	B	B	B	B	B	B	B	B	H	H	H	H	H	H	H	S	S	S	S	S	S	S	S	H	-	H
4304-112	1	14.2	1030.25	9.693	1020.55	79.657	134.991	2.271	6.928	4.378	4.905	240.001	45.732	194.269	75.567	71.007	3.823	5.269	4.325	4.263	S	S	S	S	H	H	H	H	H	B	B	H	H	H	H	S	S	S	S	S	S	H	H	H	H	H	H	H	H
4304-113	1	22.86	1095.46	61.599	1033.86	111.112	178.271	4.121	6.941	4.711	5.183	283.996	79.2	204.796	136.21	73.665	4.372	5.322	4.914	4.3	B	B	H	H	H	H	B	H	H	H	H	H	S	S	S	S	S	S	H	H	H	H	H	S	S	S	S	H	H
4304-114	1	24.05	1075.91	88.242	987.666	142.602	233.318	4.48	6.895	4.96	5.452	261.261	110.52	150.741	163.514	102.578	4.705	5.016	5.097	4.631	B	B	B	B	B	B	B	B	B	H	H	H	H	H	S	S	S	S	B	H	H	B	B	B	B	B	B	H	H
4285-116	1	35.66	1167.8	194.967	972.828	139.491	193.766	5.273	6.88	4.938	5.267	294.019	71.046	222.973	137.859	90.302	4.263	5.407	4.926	4.503	B	H	H	H	S	S	S	S	S	H	H	H	H	H	H	H	S	H	H	H	H	H	B	B	B	B	B	B	H
4285-117	1	25.84	971.556	121.758	849.798	70.909	147.603	4.802	6.745	4.261	4.995	250.414	61.749	188.665	76.797	-	4.123	5.24	4.341	#VALUE!	B	B	B	B	H	H	H	S	S	S	S	H	S	S	S	H	H	H	-	-	H	H	H	H	H	H	S	S	S
4285-118	1	24.05	1018.66	134.547	884.112	110.968	190.602	4.902	6.785	4.709	5.25	286.946	87.567	199.379	139.424	79.001	4.472	5.295	4.938	4.369	B	S	S	S	H	H	B	B	B	B	B	H	S	S	S	-	H	H	H	H	H	H	B	B	H	H	H	B	S
4285-119	1	35.34	1015.18	310.515	704.664	119.53	212.657	5.738	6.558	4.784	5.36	314.194	61.965	252.229	145.069	95.56	4.127	5.53	4.977	4.56	B	H	H	H	S	S	S	S	H	H	H	B	B	H	H	H	H	H	B	H	H	H	H	H	B	B	B	B	H
4315-120	1	30.89	734.157	242.892	491.265	116.557	111.536	5.493	6.197	4.758	4.714	311.33	112.953	198.377	226.617	144.399	4.727	5.29	5.423	4.973	H	S	H	H	H	H	H	S	S	S	H	B	B	B	B	B	B	B	H	B	H	H	H	H	B	B	B	H	S
4315-121	1	24.34	1106.78	135.726	971.052	67.412	111.762	4.911	6.878	4.211	4.716	253.494	77.412	176.082	132.745	113.975	4.349	5.171	4.888	4.736	B	H	H	H	H	-	H	H	H	H	H	H	S	-	S	S	H	H	H	H	H	H	H	H	S	S	S	S	H
4315-122	1	18.64	1247.94	41.346	1206.6	87.235	175.553	3.722	7.096	4.469	5.168	-	35.22	-	106.811	105.275	3.562	-	4.671	4.657	H	H	H	H	H	H	H	H	H	S	S	S	S	S	H	H	H	H	H	H	H	H	H	B	B	B	B	B	H
4215-123	1	26.14	1087.5	281.628	805.872	149.375	196.233	5.641	6.692	5.006	5.279	274.971	98.007	176.964	105.665	110.246	4.585	5.176	4.66	4.703	H	H	H	B	B	B	B	B	B	B	B	S	S	S	S	S	S	H	B	H	H	H	H	H	S	S	H	H	B
3115-124	1	22.62	1229.68	292.434	937.245	115.235	156.644	5.678	6.843	4.747	5.054	-	54.027	-	97.253	103.267	3.989	-	4.577	4.637	H	S	S	H	B	B	H	H	B	B	B	H	B	B	B	B	B	H	H	S	S	H	H	H	H	H	H	H	B
4316-126	1	19.66	1243.01	42.3	1200.71	130.378	209.248	3.745	7.091	4.87	5.344	241.78	51.882	189.898	112.288	113.822	3.949	5.246	4.721	4.735	H	S	S	S	S	S	S	S	S	S	S	H	H	S	S	S	S	S	H	B	B	B	B	-	B	H	H	H	H
4316-128	1	28.23	1307.65	336.903	970.752	137.398	252.792	5.82	6.878	4.923	5.533	349.252	133.332	215.92	225.359	129.579	4.893	5.375	5.418	4.864	B	B	B	B	H	H	H	B	B	B	B	H	H	H	H	H	H	H	S	H	H	H	H	H	H	S	S	S	H
4316-129	1	19.81	1180.69	170.124	1010.57	78.37	169.809	5.137	6.918	4.361	5.135	244.903	59.604	185.299	127.044	139.37	4.088	5.222	4.845	4.937	B	H	H	H	H	H	H	H	H	H	H	S	S	S	S	S	S	S	S	S	S	S	H	H	H	H	H	H	H
4319-130	1	30.35	1401.86	343.005	1058.86	240.175	300.593	5.838	6.965	5.481	5.706	365.001	103.656	261.345	275.719	138.452	4.641	5.566	5.619	4.931	B	B	H	H	H	H	H	H	H	H	S	H	H	H	B	B	B	B	H	H	H	B	B	B	B	B	B	B	H
4319-131	1	27.02	936.192	161.745	774.447	133.957	194.124	5.086	6.652	4.898	5.268	235.749	60.606	175.143	119.582	94.05	4.104	5.166	4.784	4.544	B	B	B	B	B	B	B	B	B	H	S	S	S	H	H	H	B	H	H	H	H	H	H	H	H	H	H	S	S
4319-132	1	29.49	1309.54	334.332	975.207	253.556	269.875	5.812	6.883	5.536	5.598	353.894	106.659	247.235	161.809	120.4	4.67	5.51	5.086	4.791	H	H	B	B	H	H	H	H	B	B	B	S	S	H	H	H	S	S	S	S	S	S	S	S	H	H	H	H	B
4319-134	1	29.82	1283.6	397.545	886.05	112.372	196.911	5.985	6.787	4.722	5.283	293.108	-	-	170.892	128.087	-	-	5.141	4.853	B	B	H	H	H	S	S	S	H	H	H	S	S	H	H	H	H	S	S	H	-	H	H	H	S	S	S	S	S
4326-135	1	28.02	1231.85	337.125	894.729	112.867	151.559	5.82	6.797	4.726	5.021	363.917	103.869	260.048	159.909	113.306	4.643	5.561	5.075	4.73	S	S	S	S	S	S	S	B	B	B	B	H	H	H	H	B	B	B	B	S	S	S	S	S	S	S	S	S	H
4326-136	1	23.5	1059.82	167.478	892.341	92.989	110.086	5.121	6.794	4.532	4.701	370.034	87.423	282.611	178.102	108.889	4.471	5.644	5.182	4.69	H	H	H	H	B	B	B	B	B	B	B	H	H	H	H	H	H	H	H	H	H	H	H	H	H	H	B	H	H
4326-137	1	29.62	1241.13	229.443	1011.69	102.515	185.441	5.436	6.919	4.63	5.223	433.077	152.856	280.221	123.774	153.597	5.029	5.636	4.818	5.034	B	B	B	B	B	B	B	H	H	S	S	S	S	S	S	S	S	S	S	H	H	H	H	H	H	H	H	B	B
4326-138	1	23.84	1273.31	176.814	1096.49	165.591	203.861	5.175	7	5.11	5.317	256.054	71.763	184.291	102.703	97.779	4.273	5.217	4.632	4.583	H	H	H	H	H	B	B	B	B	B	B	S	S	H	B	B	B	B	B	B	B	B	H	H	S	S	S	S	S
4326-139	1	20.4	1263.74	111.909	1151.83	141.032	215.218	4.718	7.049	4.949	5.372	281.566	83.49	198.076	135.652	109.807	4.425	5.289	4.91	4.699	B	B	B	B	B	B	B	B	B	H	S	H	S	S	S	S	S	H	H	S	S	S	S	S	S	S	S	S	S
4327-140	1	21.61	720.096	95.37	624.726	92.356	148.828	4.558	6.437	4.526	5.003	270.416	49.092	221.324	122.209	81.62	3.894	5.4	4.806	4.402	H	H	B	B	B	B	B	B	B	S	S	H	S	S	S	S	S	H	B	S	S	S	S	S	S	S	S	S	H
4327-141	1	19.44	807.636	44.358	763.278	55.628	165.891	3.792	6.638	4.019	5.111	232.885	46.59	186.295	86.662	112.331	3.841	5.227	4.462	4.721	H	S	S	S	S	S	S	S	S	S	H	H	S	S	S	S	H	H	B	H	H	H	H	H	H	H	S	S	H
4327-142	1	16.42	1046.2	57.663	988.533	115.483	152.82	4.055	6.896	4.749	5.029	318.489	66.327	252.162	136.21	95.293	4.195	5.53	4.914	4.557	H	H	H	H	S	S	S	B	B	B	B	S	S	H	H	H	H	H	S	B	B	B	B	H	H	H	H	S	B
4327-143	1	26.8	450.813	79.347	371.466	62.869	129.636	4.374	5.917	4.141	4.865	245.294	67.47	177.824	94.403	69.344	4.212	5.181	4.548	4.239	H	H	H	H	-	S	S	H	B	B	B	S	S	S	S	S	-	S	H	H	B	B	B	B	B	B	B	B	B
4327-144	1	20.01	1203.3	61.119	1142.18	165.756	243.676	4.113	7.041	5.111	5.496	258.31	45.015	213.295	108.096	139.159	3.807	5.363	4.683	4.936	B	B	B	B	H	H	H	H	H	B	B	H	H	H	B	B	H	H	B	S	S	H	H	H	H	H	H	B	H
4330-145	1	30.44	1269.97	148.515	1121.46	200.914	300.066	5.001	7.022	5.303	5.704	398.851	98.409	300.442	290.829	150.843	4.589	5.705	5.673	5.016	B	H	H	B	B	B	B	H	H	S	S	S	H	H	H	H	H	B	B	S	H	H	H	H	H	H	H	B	H
4330-146	1	29.74	1099.96	205.038	894.927	86.905	124.305	5.323	6.797	4.465	4.823	275.099	89.298	185.801	144.619	66.532	4.492	5.225	4.974	4.198	B	B	B	H	H	H	H	S	S	S	S	H	H	H	H	H	H	H	H	B	B	B	B	B	H	H	H	S	S
4330-148	1	20.5	1124.46	223.929	900.531	112.537	159.431	5.411	6.803	4.723	5.072	399.178	120.12	279.058	110.495	63.221	4.788	5.631	4.705	4.147	B	S	S	S	S	S	S	S	S	H	H	H	H	B	B	B	H	H	H	B	B	-	B	H	H	H	H	H	B
4333-150	1	23.36	1483.02	292.728	1190.3	158.598	218.552	5.679	7.082	5.066	5.387	350.818	96.273	254.545	160.837	139.682	4.567	5.539	5.08	4.939	B	S	S	H	H	H	H	H	H	B	B	H	H	H	H	H	H	B	B	H	H	H	H	H	H	H	H	H	S
4333-151	1	23.06	1034.89	118.746	916.146	120.108	206.253	4.777	6.82	4.788	5.329	272.105	58.833	213.272	111.796	111.103	4.075	5.363	4.717	4.71	B	B	B	B	S	H	H	H	H	H	H	H	H	H	H	H	H	H	H	H	H	H	-	H	H	H	H	S	H
4333-152	1	23.39	1279.83	189.456	1090.37	137.316	217.817	5.244	6.994	4.922	5.384	357.927	91.077	266.85	119.102	109.292	4.512	5.587	4.78	4.694	B	H	H	H	H	H	H	B	B	B	B	H	H	H	H	H	S	S	S	H	H	H	S	S	S	S	S	S	H
4333-153	1	18.47	1420.12	144.987	1275.13	167.518	241.887	4.977	7.151	5.121	5.488	222.389	46.518	175.871	126.658	67.429	3.84	5.17	4.841	4.211	-	H	H	H	B	H	H	H	H	H	H	S	S	S	H	H	H	H	H	H	B	B	H	H	H	H	H	S	S
4333-154	1	17.54	851.406	47.079	804.327	95.522	179.245	3.852	6.69	4.559	5.189	359.751	104.601	255.15	112.294	90.428	4.65	5.542	4.721	4.505	B	H	H	H	H	B	B	B	B	B	B	H	S	S	S	S	S	S	H	H	H	H	H	H	H	S	S	S	S
4334-155	1	21.8	940.539	84.714	855.825	115.07	128.807	4.439	6.752	4.746	4.858	272.667	52.569	220.098	100.615	99.43	3.962	5.394	4.611	4.599	B	S	H	H	H	H	H	H	S	S	S	S	S	S	H	B	B	B	B	S	S	S	H	H	H	H	H	H	S
4334-156	1	27.28	1085.91	82.656	1003.25	165.646	204.614	4.415	6.911	5.11	5.321	259.29	67.089	192.201	113.484	82.213	4.206	5.259	4.732	4.409	B	H	H	H	H	H	H	H	H	H	H	H	H	H	H	H	B	B	B	H	H	H	H	S	S	S	S	B	H
4334-157	1	22.42	1042.72	206.508	836.208	79.251	106.714	5.33	6.729	4.373	4.67	358.208	113.784	244.424	115.006	86.092	4.734	5.499	4.745	4.455	S	S	S	H	H	H	H	H	H	H	H	S	S	S	S	S	H	S	S	H	H	H	H	H	H	B	B	B	H
4334-158	1	24.6	1352.15	356.163	995.985	173.327	238.61	5.875	6.904	5.155	5.475	338.518	113.64	224.878	147.829	139.463	4.733	5.416	4.996	4.938	B	H	H	H	B	B	B	B	B	B	H	H	H	H	H	B	B	B	H	S	H	H	H	H	H	B	B	B	B
4334-159	1	12.24	1149.97	220.326	929.64	54.857	150.88	5.395	6.835	4.005	5.016	319.763	54.987	264.776	100.67	121.989	4.007	5.579	4.612	4.804	B	H	H	H	H	H	H	H	H	H	H	H	H	B	B	B	B	B	S	H	H	H	H	B	B	B	B	B	H
4335-160	1	23.69	-	41.565	-	82.802	111.743	3.727	-	4.416	4.716	230.247	31.143	199.104	125.163	92.239	3.439	5.294	4.83	4.524	H	H	H	S	S	S	S	S	S	S	S	H	H	H	S	S	S	S	H	B	B	B	B	B	B	B	B	B	H
4335-161	1	21.97	1426.93	221.061	1205.87	215.534	235.069	5.398	7.095	5.373	5.46	493.84	173.649	320.191	196.788	129.875	5.157	5.769	5.282	4.867	B	H	H	H	H	H	H	H	H	B	H	S	S	S	S	S	H	H	H	S	S	S	S	S	H	H	H	H	H
4335-162	1	23.99	1159.1	151.602	1007.5	108.242	167.059	5.021	6.915	4.684	5.118	321.073	63.744	257.329	134.241	141.841	4.155	5.55	4.9	4.955	B	H	H	H	S	S	S	H	H	H	B	S	S	S	S	S	S	S	S	H	H	S	S	S	S	S	S	S	H
4335-163	1	22	590.382	76.335	514.047	83.436	143.479	4.335	6.242	4.424	4.966	-	31.641	-	69.203	63.111	3.454	-	4.237	4.145	H	H	B	B	B	B	B	H	H	S	S	H	H	B	B	B	B	B	B	H	H	H	H	H	H	H	-	H	B
4335-164	1	21.43	809.085	151.968	657.117	63.447	91.967	5.024	6.488	4.15	4.521	376.355	86.736	289.619	181.87	104.791	4.463	5.669	5.203	4.652	B	H	S	S	H	H	H	H	H	H	B	S	S	S	S	S	S	S	S	H	H	B	B	B	B	H	H	H	H
4363-165	1	23.44	1623.46	172.035	1451.43	224.482	320.802	5.148	7.28	5.414	5.771	288.054	88.515	199.539	117.026	110.883	4.483	5.296	4.762	4.708	H	H	H	H	H	H	H	H	B	B	B	S	S	S	S	S	S	S	H	H	H	B	B	B	B	B	H	H	H
4363-166	1	20.74	1294.18	450.54	843.636	68.431	215.067	6.11	6.738	4.226	5.371	282.909	94.281	188.628	90.098	166.212	4.546	5.24	4.501	5.113	H	H	H	H	H	H	H	S	H	H	H	B	B	H	H	H	H	S	S	B	B	B	B	B	H	H	H	H	H
4363-167	1	22.28	1442.15	34.95	1407.2	238.743	323.025	3.554	7.249	5.475	5.778	221.688	43.74	177.948	146.335	109.383	3.778	5.181	4.986	4.695	H	H	B	B	B	B	B	H	H	H	H	H	H	S	S	S	S	S	S	B	B	H	S	S	S	S	S	S	H
4363-168	1	23.35	1239.83	92.136	1147.69	102.24	213.561	4.523	7.046	4.627	5.364	214.859	54.489	160.37	83.567	143.945	3.998	5.077	4.426	4.969	S	S	S	H	H	H	H	H	H	H	B	H	H	H	H	H	H	H	H	B	B	B	B	H	H	H	H	H	S
4364-170	1	20.9	1108.23	74.862	1033.37	146.621	158.546	4.316	6.941	4.988	5.066	260.273	66.162	194.111	185.219	101.387	4.192	5.268	5.222	4.619	B	H	H	H	H	H	H	H	H	H	H	H	B	B	B	B	B	B	H	H	H	H	H	H	H	H	H	H	S
4364-171	1	17.42	750.969	105.588	645.381	70.606	105.396	4.66	6.47	4.257	4.658	298.156	56.127	242.029	134.462	91.196	4.028	5.489	4.901	4.513	H	H	H	H	H	S	S	S	S	S	H	B	H	H	H	H	H	H	S	B	B	B	B	B	B	B	B	B	H
4364-172	1	20.61	1373.02	198.645	1174.37	129.965	200.904	5.292	7.068	4.867	5.303	470.969	134.568	336.401	118.936	129.967	4.902	5.818	4.779	4.867	H	H	H	H	B	B	B	B	B	B	H	S	S	S	S	S	H	B	B	S	S	S	H	H	H	H	H	S	B
4364-173	1	19.51	1005.76	42.153	963.606	105.902	168.867	3.741	6.871	4.663	5.129	209.737	63.552	146.185	83.004	88.426	4.152	4.985	4.419	4.482	H	S	S	S	H	H	H	H	H	H	H	H	H	B	B	B	B	H	H	H	H	H	H	H	S	S	S	H	H
4364-174	1	19.85	1550.13	272.295	1277.83	251.573	317.488	5.607	7.153	5.528	5.76	306.038	75.738	230.3	133.106	183.598	4.327	5.439	4.891	5.213	B	B	B	B	B	B	B	B	B	B	B	H	H	S	S	S	S	S	S	B	B	H	H	H	B	B	B	B	S
4365-175	1	25.65	1280.12	197.469	1082.65	111.794	175.76	5.286	6.987	4.717	5.169	356.007	91.575	264.432	85.544	151.385	4.517	5.578	4.449	5.02	H	S	H	H	H	H	B	H	H	H	S	H	B	H	H	H	H	H	S	B	B	B	B	B	B	B	B	B	H
4365-176	1	26.22	1081.27	231.354	849.915	93.32	151.088	5.444	6.745	4.536	5.018	246.209	63.621	182.588	75.545	94.91	4.153	5.207	4.325	4.553	B	B	B	B	H	H	H	H	H	H	S	S	S	H	H	H	H	B	B	S	H	H	B	B	B	B	B	B	B
4365-177	1	17.6	1000.54	40.536	960.006	103.534	182.277	3.702	6.867	4.64	5.206	286.222	55.083	231.139	103.353	105.335	4.009	5.443	4.638	4.657	H	H	H	B	B	B	B	B	B	H	H	B	B	B	B	B	B	H	S	S	S	S	H	H	H	H	H	H	S
4365-178	1	20.89	898.653	50.388	848.265	45.799	131.839	3.92	6.743	3.824	4.882	387.692	69.954	317.738	147.996	146.881	4.248	5.761	4.997	4.99	S	S	S	H	H	H	H	H	B	H	H	H	H	H	H	H	H	H	S	H	H	H	S	S	S	S	-	H	B
4365-179	1	20.46	1037.06	73.32	963.744	171.841	223.712	4.295	6.871	5.147	5.41	292.923	39.591	253.332	72.897	117.278	3.679	5.535	4.289	4.765	H	H	B	B	B	B	B	B	B	B	B	S	S	S	S	S	S	S	H	H	H	H	S	S	S	S	S	S	B
4382-181	1	22.29	835.32	137.268	698.052	73.579	104.812	4.922	6.548	4.298	4.652	276.362	80.145	196.217	66.411	108.696	4.384	5.279	4.196	4.689	H	S	S	S	S	S	S	S	S	S	H	H	H	H	H	H	H	H	B	H	H	H	H	H	H	H	H	H	S
4382-182	1	23.42	929.814	270.015	659.799	44.092	126.264	5.598	6.492	3.786	4.838	346.865	129.855	217.01	41.576	121.1	4.866	5.38	3.728	4.797	H	S	S	S	S	S	S	S	H	H	H	S	H	H	H	H	B	B	S	H	H	H	H	H	H	S	S	H	B
4382-183	1	25.62	1325.05	101.103	1223.94	187.121	252.284	4.616	7.11	5.232	5.531	216.103	75.945	140.158	74.221	98.322	4.33	4.943	4.307	4.588	S	S	H	H	B	B	B	B	B	H	H	B	B	B	B	B	B	B	H	H	S	S	H	H	H	H	H	H	H
4382-184	1	33.11	1352.73	195.336	1157.39	151.357	190.602	5.275	7.054	5.02	5.25	398.844	147.825	251.019	249.687	149.781	4.996	5.526	5.52	5.009	H	H	S	S	-	H	H	H	H	H	H	S	S	S	S	S	S	S	S	S	S	S	H	H	H	B	H	H	H
4385-185	1	27.69	1054.17	77.217	976.95	219.333	257.821	4.347	6.884	5.391	5.552	268.321	64.791	203.53	146.456	110.197	4.171	5.316	4.987	4.702	B	B	B	B	-	B	B	B	B	S	S	S	H	H	H	H	H	H	S	S	S	S	S	S	S	H	H	B	H
4385-186	1	18.19	822.711	65.013	757.698	103.892	126.773	4.175	6.63	4.643	4.842	320.492	48.471	272.021	160.238	139.936	3.881	5.606	5.077	4.941	B	S	S	S	H	H	H	S	S	S	H	H	H	H	S	S	H	H	H	H	H	H	H	H	H	H	S	S	B
4385-187	1	21.28	1184.03	157.923	1026.1	93.209	144.176	5.062	6.934	4.535	4.971	263.056	63.756	199.3	137.511	141.131	4.155	5.295	4.924	4.95	H	S	S	S	S	S	S	S	S	S	B	S	S	S	S	S	S	H	H	H	H	H	B	B	B	B	B	H	H
4385-189	1	24.12	874.596	29.733	844.863	117.685	174.875	3.392	6.739	4.768	5.164	329.251	95.637	233.614	118	126.014	4.561	5.454	4.771	4.836	H	H	H	S	S	S	S	S	S	H	H	S	S	H	H	H	H	-	S	S	S	S	S	S	S	S	H	B	H
4386-190	1	34.59	1466.06	299.565	1166.5	238.33	427.121	5.702	7.062	5.474	6.057	317.333	73.398	243.935	126.08	110.556	4.296	5.497	4.837	4.706	S	S	H	B	B	B	H	H	H	H	H	H	H	H	S	H	H	H	B	B	B	S	S	S	S	S	S	S	S
4386-191	1	34.06	1394.76	305.298	1089.46	162.039	305.377	5.721	6.993	5.088	5.722	245.921	74.568	171.353	133.458	88.853	4.312	5.144	4.894	4.487	H	H	H	H	H	H	H	H	H	B	H	B	B	B	B	B	H	H	H	H	H	H	H	H	H	H	H	H	B
4386-192	1	27.45	1328.52	184.824	1143.7	101.744	271.702	5.219	7.042	4.622	5.605	396.26	99.975	296.285	128.782	142.223	4.605	5.691	4.858	4.957	H	H	H	B	H	H	H	H	H	H	S	S	H	H	H	H	H	S	S	S	S	S	S	S	S	S	S	S	S
4386-193	1	23.8	1419.54	145.5	1274.04	186.047	402.75	4.98	7.15	5.226	5.998	266.646	73.398	193.248	82.734	96.974	4.296	5.264	4.416	4.574	H	H	H	S	H	H	H	H	H	H	S	H	H	H	H	H	H	H	H	S	S	S	S	S	S	S	S	B	B
4386-194	1	25.64	1568.82	520.002	1048.82	306.94	426.632	6.254	6.955	5.727	6.056	350.263	92.4	257.863	139.16	131.849	4.526	5.552	4.936	4.882	S	S	H	H	H	H	H	H	H	B	B	H	H	H	H	H	S	S	S	H	H	H	S	S	S	S	H	H	S
4389-198	1	33.8	798.795	160.863	637.932	97.119	118.392	5.081	6.458	4.576	4.774	-	49.779	-	66.357	97.64	3.908	-	4.195	4.581	H	H	H	B	H	H	H	H	H	H	B	H	B	B	H	H	H	H	H	H	H	H	S	S	S	H	H	H	H
4389-199	1	33.3	1365.92	172.11	1193.81	119.034	186.082	5.148	7.085	4.779	5.226	319.822	91.092	228.73	76.896	114.292	4.512	5.433	4.342	4.739	B	B	B	B	B	B	B	B	B	B	B	S	S	S	S	S	S	S	S	H	H	H	H	H	H	H	S	S	H
4391-200	1	26.3	964.164	219.372	744.792	95.109	101.328	5.391	6.613	4.555	4.618	244.15	74.979	169.171	102.515	128.368	4.317	5.131	4.63	4.855	B	H	H	H	H	H	H	H	H	-	H	H	B	B	H	H	H	H	H	S	S	S	S	H	H	H	S	S	B
4391-202	1	22.6	1047.21	57.222	989.988	129.249	189.811	4.047	6.898	4.862	5.246	269.949	49.161	220.788	111.541	124.222	3.895	5.397	4.714	4.822	B	B	H	H	H	B	B	B	B	B	B	H	H	H	H	H	H	H	H	S	S	S	H	B	B	B	B	H	B
4391-203	1	23.8	-	-	-	-	-	-	-	-	-	202.557	63.825	138.732	79.41	88.392	4.156	4.933	4.375	4.482	B	H	H	B	B	B	B	B	B	H	H	H	H	H	H	H	H	H	H	B	B	B	H	H	H	H	B	B	H
4391-204	1	33	1403.16	138.519	1264.64	111.573	143.045	4.931	7.143	4.715	4.963	351.268	84.894	266.374	124.323	123.847	4.441	5.585	4.823	4.819	B	H	S	S	S	S	S	H	H	H	H	H	H	H	S	S	S	S	H	H	H	H	H	H	H	H	H	H	H
4415-210	1	15.6	727.923	33.849	694.074	75.947	113.457	3.522	6.543	4.33	4.731	325.087	100.11	224.977	221.312	93.63	4.606	5.416	5.4	4.539	B	B	B	H	H	H	H	H	H	H	H	H	H	B	B	B	B	B	H	B	H	H	H	H	H	H	H	H	H
4415-211	1	23	1354.61	202.908	1151.7	120.686	221.057	5.313	7.049	4.793	5.398	220.697	68.991	151.706	129.026	126.457	4.234	5.022	4.86	4.84	B	B	B	H	H	H	H	H	H	H	S	B	B	H	H	H	H	H	H	H	H	H	H	H	H	H	H	H	H
4415-213	1	25.1	865.755	307.062	558.693	95.467	94.717	5.727	6.326	4.559	4.551	263.152	86.478	176.674	83.355	109.003	4.46	5.174	4.423	4.691	H	H	H	H	H	H	H	B	B	B	B	H	H	H	H	H	B	B	B	H	H	H	H	H	H	S	S	H	H
4415-214	1	22.1	1378.82	28.335	1350.48	109.398	204.219	3.344	7.208	4.695	5.319	268.944	52.467	216.477	117.73	166.485	3.96	5.377	4.768	5.115	B	B	B	H	H	H	H	H	H	H	B	S	S	S	S	S	S	S	H	H	H	H	H	H	H	H	H	H	H
4417-216	1	23.8	1243.88	283.686	960.198	209.67	181.561	5.648	6.867	5.346	5.202	209.641	76.083	133.558	127.945	115.538	4.332	4.895	4.852	4.75	B	H	H	H	B	B	B	B	B	B	H	B	B	H	H	H	H	B	H	H	H	H	H	S	S	S	S	H	B
4417-217	1	20.2	1216.49	89.124	1127.37	141.528	184.895	4.49	7.028	4.952	5.22	211.125	63.345	147.78	111.325	114.446	4.149	4.996	4.712	4.74	H	H	H	H	H	H	H	H	B	B	B	H	H	H	H	H	B	B	B	H	H	H	S	S	S	S	S	H	S
4417-218	1	21.5	1136.92	134.106	1002.82	128.34	126.189	4.899	6.911	4.855	4.838	271.432	53.91	217.522	113.136	140.26	3.987	5.382	4.729	4.943	H	H	H	H	B	B	B	B	B	B	H	H	H	H	H	H	H	H	H	S	S	S	S	H	H	H	H	H	H
4417-219	1	20	1232.58	27.306	1205.27	95.853	165.232	3.307	7.094	4.563	5.107	280	40.347	239.653	76.491	146.403	3.698	5.479	4.337	4.986	B	H	H	H	H	H	H	H	H	H	H	S	S	S	S	S	S	S	S	H	H	H	B	B	B	H	H	H	S
4425-220	1	26.5	1228.23	386.004	842.226	127.514	136.284	5.956	6.736	4.848	4.915	263.87	85.86	178.01	152.888	127.02	4.453	5.182	5.03	4.844	S	S	S	S	S	H	H	H	H	B	H	B	B	B	H	H	H	H	H	S	S	S	B	B	B	B	B	B	S
4425-221	1	20.4	1339.39	188.352	1151.04	109.206	189.114	5.238	7.048	4.693	5.242	298.332	90.885	207.447	95.003	129.119	4.51	5.335	4.554	4.861	B	B	B	B	H	H	H	H	H	H	H	S	S	S	S	H	H	H	H	H	H	B	H	H	H	H	S	H	S
4425-222	1	17.9	1168.08	131.682	1036.4	81.949	164.761	4.88	6.944	4.406	5.104	250.468	56.46	194.008	131.62	111.869	4.034	5.268	4.88	4.717	H	H	H	H	H	H	H	H	H	H	H	B	B	B	H	H	H	H	H	H	H	H	H	H	H	H	H	H	B
4425-223	1	21.2	1235.48	512.136	723.342	97.257	133.139	6.239	6.584	4.577	4.891	316.568	76.221	240.347	220.312	163.994	4.334	5.482	5.395	5.1	S	S	S	S	S	S	H	H	H	H	H	B	B	B	B	B	B	B	H	H	H	B	B	B	H	H	H	H	H
4426-225	1	28.1	1248.26	324.975	923.289	160.065	185.421	5.784	6.828	5.076	5.223	278.708	82.554	196.154	160.914	109.634	4.413	5.279	5.081	4.697	H	H	H	H	H	H	H	H	H	H	H	B	B	B	B	B	H	H	H	B	B	B	S	S	S	S	S	S	H
4426-227	1	27.8	1187.61	270.747	916.86	110.404	181.36	5.601	6.821	4.704	5.2	233.333	59.49	173.843	87.274	106.222	4.086	5.158	4.469	4.666	B	B	H	H	H	B	B	B	B	H	S	H	H	H	H	H	H	H	H	B	B	B	H	H	H	H	H	H	B
4426-228	1	-	1106.64	142.35	964.287	139.855	142.299	4.958	6.871	4.941	4.958	221.368	61.209	160.159	83.301	104.669	4.114	5.076	4.422	4.651	S	S	S	H	H	H	H	H	H	H	H	H	H	H	H	B	B	B	B	S	S	H	H	H	H	H	H	-	B
4426-229	1	22.7	1217.65	145.107	1072.55	138.096	202.107	4.977	6.978	4.928	5.309	298.14	84.552	213.588	134.322	141.881	4.437	5.364	4.9	4.955	H	H	H	S	H	H	H	H	H	S	H	B	H	H	H	H	H	H	H	H	H	H	H	H	H	H	H	H	B
4429-230	1	21.5	821.832	53.034	768.798	84.722	182.605	3.971	6.645	4.439	5.207	240.13	58.317	181.813	101.569	109.668	4.066	5.203	4.621	4.697	B	B	B	H	S	S	S	S	S	S	S	H	H	H	H	H	H	H	B	H	B	B	H	H	H	H	B	B	S
4429-231	1	23.5	1108.47	260.307	848.163	121.57	177.893	5.562	6.743	4.8	5.181	315.371	70.506	244.865	153.861	124.751	4.256	5.501	5.036	4.826	B	H	H	H	H	H	H	H	H	H	H	H	H	H	H	H	H	H	S	H	H	H	H	H	H	H	H	H	S
4429-232	1	20.4	931.014	35.85	895.164	144.712	148.218	3.579	6.797	4.975	4.999	216.677	66.237	150.44	152.644	89.006	4.193	5.014	5.028	4.489	B	B	B	B	H	H	H	S	S	S	H	H	H	H	H	H	H	H	H	H	H	S	S	S	S	S	S	H	H
4429-234	1	21.8	1167.01	149.892	1017.12	168.747	241.935	5.01	6.925	5.128	5.489	337.723	85.998	251.725	135.538	131.218	4.454	5.528	4.909	4.877	H	H	H	H	B	B	B	B	B	B	H	H	H	H	H	H	H	B	H	H	H	H	B	B	B	B	H	H	B
4439-235	1	29.2	1210.74	447.933	762.807	154.901	201.034	6.105	6.637	5.043	5.303	256.595	69.54	187.055	119.892	119.496	4.242	5.231	4.787	4.783	S	S	S	B	B	B	B	B	B	B	H	S	S	S	S	S	S	S	B	B	B	B	B	H	H	H	H	H	S
4439-236	1	37.3	1044.99	216.009	828.984	168.468	172.51	5.375	6.72	5.127	5.15	222.277	71.607	150.67	91.489	101.905	4.271	5.015	4.516	4.624	H	H	H	H	H	H	H	S	S	S	S	H	H	H	H	H	H	H	H	B	B	B	B	B	B	B	H	S	B
4439-237	1	25.4	1073.2	208.47	864.735	132.904	141.877	5.34	6.762	4.89	4.955	300.821	87.579	213.242	103.407	120.946	4.473	5.362	4.639	4.795	S	S	S	S	S	S	S	S	S	S	S	B	B	B	H	H	H	H	B	S	S	S	S	S	S	H	H	H	H
4439-239	1	32.2	815.625	164.61	651.015	211.541	216.264	5.104	6.479	5.354	5.376	221.75	68.784	152.966	86.76	91.463	4.231	5.03	4.463	4.516	H	H	-	H	H	H	H	H	-	H	H	B	B	B	B	B	B	H	S	S	S	H	H	H	H	H	H	H	S
4451-240	1	24.1	961.623	22.656	938.967	118.249	182.414	3.12	6.845	4.773	5.206	268.513	39.453	229.06	107.461	129.511	3.675	5.434	4.677	4.864	H	S	S	S	S	H	H	H	H	S	S	H	H	H	H	H	H	B	B	S	S	S	S	S	S	S	S	H	S
4451-241	1	23.7	1299.61	158.085	1141.52	183.849	276.801	5.063	7.04	5.214	5.623	297.805	58.8	239.005	130.836	142.052	4.074	5.476	4.874	4.956	H	S	H	H	B	B	B	B	B	H	H	H	H	B	B	B	B	H	H	H	H	H	S	S	S	S	S	S	S
4451-242	1	19.9	709.545	5.763	703.782	67.555	172.165	1.751	6.556	4.213	5.148	228.451	41.106	187.345	81.22	99.517	3.716	5.233	4.397	4.6	-	S	S	S	S	S	S	S	S	S	H	B	B	H	H	H	H	H	B	B	-	B	B	B	B	H	H	H	B
4451-243	1	28.1	952.173	61.95	890.223	120.789	263.87	4.126	6.791	4.794	5.575	310.537	42	268.537	89.273	134.323	3.738	5.593	4.492	4.9	B	H	H	H	H	H	H	H	S	S	S	S	S	S	S	S	S	S	H	H	S	S	H	H	H	H	H	H	B
4453-245	1	27.6	1182.25	318.597	863.649	130.894	164.387	5.764	6.761	4.874	5.102	414.591	89.37	325.221	253.525	136.729	4.493	5.785	5.535	4.918	B	B	B	B	B	H	H	H	H	H	S	B	B	B	B	B	B	B	H	B	B	B	H	S	S	S	S	S	-
4453-246	1	28.5	781.488	111.468	670.02	81.596	159.483	4.714	6.507	4.402	5.072	296.896	64.101	232.795	80.815	91.736	4.16	5.45	4.392	4.519	B	B	B	H	H	H	H	H	H	H	H	H	H	H	H	H	H	S	S	S	S	S	H	H	H	B	B	H	B
4453-247	1	29.4	1136.54	103.056	1033.48	210.424	264.349	4.635	6.941	5.349	5.577	245.012	62.379	182.633	136.836	123.881	4.133	5.207	4.919	4.819	H	H	H	H	H	H	H	H	H	S	S	H	H	H	H	H	H	H	H	H	H	H	H	S	S	S	S	S	H
4453-248	1	25.3	1007.61	181.863	825.747	144.852	165.153	5.203	6.716	4.976	5.107	337.627	145.83	191.797	140.105	94.722	4.982	5.256	4.942	4.551	H	H	H	H	H	H	H	H	H	B	H	B	B	H	H	H	H	H	H	H	H	H	H	H	H	H	H	H	H
4468-250	1	25.1	1110.87	95.589	1015.28	124.139	163.697	4.56	6.923	4.821	5.098	465.901	156.501	309.4	223.096	122.772	5.053	5.735	5.408	4.81	H	S	S	S	S	S	H	H	H	H	H	B	B	H	H	H	H	H	-	H	H	S	S	S	S	S	S	H	B
4468-251	1	21.8	1421.77	309.39	1112.38	199.426	261.916	5.735	7.014	5.295	5.568	476.526	142.731	333.795	252.011	131.593	4.961	5.811	5.529	4.88	H	S	H	H	H	H	B	B	B	B	B	B	B	B	B	B	B	B	B	S	S	S	S	S	S	S	S	H	H
4469-252	1	18.4	851.736	76.812	774.924	85.476	120.766	4.341	6.653	4.448	4.794	431.056	98.322	332.734	130.269	99.073	4.588	5.807	4.87	4.596	H	S	H	H	H	H	H	H	H	H	H	H	H	H	H	H	H	H	S	S	S	S	H	H	H	S	S	H	S
4468-253	1	24.7	1224.42	154.242	1070.18	216.51	309.1	5.039	6.976	5.378	5.734	-	58.731	-	85.49	105.676	4.073	-	4.448	4.66	-	H	H	H	H	H	H	H	H	H	B	B	B	B	H	H	S	S	H	B	B	B	B	H	S	S	S	S	H
4479-255	1	21	793.902	92.979	700.923	62.53	196.59	4.532	6.552	4.136	5.281	327.097	74.361	252.736	118.324	73.258	4.309	5.532	4.773	4.294	B	S	S	S	S	H	H	H	H	H	B	S	S	S	H	H	H	H	S	B	B	B	H	H	H	B	B	H	S
4479-257	1	23.9	647.337	72.099	575.238	80.34	114.559	4.278	6.355	4.386	4.741	210.407	52.671	157.736	100.867	58.244	3.964	5.061	4.614	4.065	B	H	H	H	H	S	S	S	S	S	H	H	H	H	H	H	H	H	H	H	H	H	H	H	H	-	H	B	H
4479-258	1	23.2	628.575	207.237	421.338	79.614	166.207	5.334	6.043	4.377	5.113	226.154	77.598	148.556	63.628	57.8	4.352	5.001	4.153	4.057	B	H	H	H	S	S	S	S	H	H	H	B	B	B	B	B	B	B	B	S	S	S	H	H	H	B	B	B	B
4479-259	1	31.6	917.331	160.113	757.218	216.203	239.636	5.076	6.63	5.376	5.479	276.793	110.37	166.423	246.985	70.034	4.704	5.115	5.509	4.249	B	H	H	H	H	H	H	H	H	H	H	B	B	B	H	H	S	S	S	B	B	B	B	B	B	B	H	S	H
4481-260	1	29.9	1221.74	61.806	1159.94	177.903	219.579	4.124	7.056	5.181	5.392	310.92	57.906	253.014	97.137	110.812	4.059	5.533	4.576	4.708	B	S	S	S	S	S	S	S	S	S	S	H	H	H	H	H	H	B	H	B	B	H	-	H	H	S	S	H	S
4481-262	1	31.4	1084.49	46.725	1037.77	152.78	243.084	3.844	6.945	5.029	5.493	247.74	48.471	199.269	70.816	89.791	3.881	5.295	4.26	4.497	B	B	B	B	B	B	B	B	H	H	S	S	S	S	S	S	S	S	S	S	S	S	S	S	S	S	S	S	S
4481-263	1	27.8	-	83.628	-	79.949	123.966	4.426	-	4.381	4.82	206.913	65.067	141.846	87.328	90.047	4.175	4.955	4.47	4.5	B	S	S	S	S	S	S	S	S	S	H	B	B	H	H	H	H	H	B	S	S	H	H	H	H	B	B	B	B
4492-264	1	23.4	1106.21	38.679	1067.54	160.568	282.797	3.655	6.973	5.079	5.645	231.084	59.007	172.077	91.273	72.525	4.078	5.148	4.514	4.284	H	H	H	H	S	S	S	S	S	S	S	S	S	B	B	B	B	B	B	S	S	S	S	S	S	H	H	H	B
4492-265	1	19.9	968.253	70.869	897.384	97.228	228.582	4.261	6.799	4.577	5.432	220.793	43.86	176.933	96.894	86.737	3.781	5.176	4.574	4.463	H	H	S	S	S	S	S	H	H	H	H	H	H	S	S	S	S	H	H	S	S	S	H	H	H	B	B	H	S
4492-269	1	19.6	980.526	185.127	795.399	81.819	202.011	5.221	6.679	4.405	5.308	376.444	61.761	314.683	109.109	81.636	4.123	5.752	4.692	4.402	H	H	H	B	B	B	B	H	H	H	H	H	H	S	S	S	S	S	H	B	B	B	H	H	H	H	H	H	S
4492-270	1	22.9	1171.81	165.987	1005.82	185.608	294.636	5.112	6.914	5.224	5.686	237.737	99.285	138.452	135.89	101.581	4.598	4.931	4.912	4.621	S	S	H	H	H	H	H	H	H	H	H	B	B	B	H	H	H	S	S	S	S	S	S	S	S	S	H	H	B
4493-271	1	20.7	929.886	80.871	849.015	130.196	147.452	4.393	6.744	4.869	4.994	300.77	44.811	255.959	102.516	110.214	3.802	5.545	4.63	4.702	S	S	S	H	H	H	H	H	H	S	S	B	B	B	B	B	B	B	H	S	H	H	H	H	H	H	H	H	B
4493-272	1	20.3	973.755	67.605	906.15	137.203	157.797	4.214	6.809	4.921	5.061	374.9	67.962	306.938	120.329	123.421	4.219	5.727	4.79	4.816	B	B	B	S	S	S	S	S	S	S	S	S	B	B	B	B	B	H	S	S	S	S	S	H	H	H	H	H	H
4493-273	1	24.7	1245.87	82.902	1162.96	226.866	302.031	4.418	7.059	5.424	5.711	362.026	84.243	277.783	180.259	103.007	4.434	5.627	5.194	4.635	B	B	B	H	H	H	H	H	H	H	H	H	H	H	H	H	H	H	B	H	H	H	H	B	B	B	B	H	H
4493-274	1	20.2	1056.28	165.696	890.58	140.469	152.222	5.11	6.792	4.945	5.025	372.808	51.609	321.199	114.848	88.773	3.944	5.772	4.744	4.486	H	H	H	H	H	H	H	H	H	H	H	H	H	H	S	S	S	S	S	S	S	S	H	H	H	H	H	H	S
4493-275	1	21.8	691.911	126.474	565.437	65.991	104.636	4.84	6.338	4.19	4.65	246.44	64.422	182.018	86.289	68.116	4.165	5.204	4.458	4.221	S	S	S	S	H	H	H	B	B	H	H	H	H	H	H	H	H	S	H	B	B	H	H	H	B	B	B	B	H
4511-286	1	24.2	979.257	31.065	948.192	94.66	177.586	3.436	6.855	4.55	5.179	238.678	77.448	161.23	59.678	67.734	4.35	5.083	4.089	4.216	B	B	H	H	S	S	S	S	S	H	H	H	S	S	S	S	S	H	B	B	B	H	H	H	H	H	H	S	B
4511-287	1	22.3	1254.89	96.75	1158.14	133.518	177.605	4.572	7.055	4.894	5.18	369.508	80.208	289.3	137.637	109.248	4.385	5.667	4.925	4.694	H	H	H	H	H	H	H	H	H	H	S	H	H	B	B	B	B	B	B	B	B	B	B	B	H	H	H	H	H
4511-288	1	23.1	1131.75	89.571	1042.18	129.777	236.034	4.495	6.949	4.866	5.464	288.082	58.05	230.032	91.842	134.253	4.061	5.438	4.52	4.9	S	S	S	H	H	H	H	H	H	S	S	S	H	H	H	H	H	B	B	B	B	B	B	H	H	H	H	H	H
4511-289	1	20.8	895.608	248.562	647.046	43.38	117.318	5.516	6.472	3.77	4.765	258.337	83.535	174.802	52.947	77.861	4.425	5.164	3.969	4.355	H	H	B	B	H	H	-	H	H	H	S	H	H	B	B	B	B	B	H	S	S	S	S	S	S	H	H	H	S
4511-290	1	27.3	1614.46	156.489	1457.97	342.602	377.51	5.053	7.285	5.837	5.934	379.268	164.238	215.03	130.93	125.777	5.101	5.371	4.875	4.835	H	H	H	B	B	B	B	B	B	B	H	H	H	H	B	B	B	B	B	B	B	H	H	H	H	H	H	B	-
[truncated: 115 more columns]

## Sheet: Table B
Table B. Charaterization of chromosome 9 congenic strain.
Mouse ID	Label	Sex	Strain	Diet	glucose	total	triglyceride	HDL	non-HDL	Diet	glucose	total	triglyceride	HDL	non-HDL
6256-87	LRC	M	B6_apoE	chow	95.799	185.809	52.425	55.587	130.222	Western	184.596	648.942	71.479	24.957	623.985
6236-83	LC	M	B6_apoE	chow	242.187	244.502	57.177	78.279	166.223	Western	207.69	840.957	71.025	32.718	808.239
6236-84	RC	M	B6_apoE	chow	110.72	295.948	74.859	78.594	217.354	Western	135.479	844.584	67.224	50.958	793.626
6236-85	LRC	M	B6_apoE	chow	203.092	184.825	62.294	85.122	99.703	Western	133.403	785.025	54.765	94.737	690.288
6257-89	LC	M	B6_apoE	chow	139.353	254.657	78.327	130.632	124.025	Western	272.704	1024.3	91.426	33.573	990.726
6257-90	RC	M	B6_apoE	chow	119.189	185.72	54.865	79.293	106.427	Western	250.994	810.273	64.426	38.307	771.966
6561-20	FT	M	B6_apoE	chow	164.51	346.995	77.349	98.601	248.394	Western	324.202	1017.44	88.133	53.235	964.206
6561-21	FT+RC	M	B6_apoE	chow	123.144	297.911	79.199	78.657	219.254	Western	210.829	903.477	76.981	62.301	841.176
6627-38	Ft	M	B6_apoE	chow	129.037	221.583	87.934	95.142	126.441	Western
6627-39	Rp	M	B6_apoE	chow	92.912	266.582	79.442	104.067	162.515	Western	223.325	683.046	77.647	109.224	573.822
Average					141.994	248.453	70.3871	88.3974	160.056		215.913	839.783	73.6784	55.5567	784.226
SE					15.2206	17.4564	3.94774	6.3617	16.4897		20.6118	43.2284	3.81414	9.66529	46.8249
Mouse ID	label	sex	genotype	diet & week	glucose	total	triglyceride	HDL	non-HDL	Diet	glucose	total	triglyceride	HDL	non-HDL
6094-45	LC	M	Chr9 congenic	chow	222.752	396.111	100.056	221.391	174.72	Western	394.913	1054.36	53.976	57	997.359
6094-46	RC	M	Chr9 congenic	chow	166.554	304.843	76.534	174.681	130.162	Western	405.748	965.406	60.765	50.25	915.156
6094-47	LRC	M	Chr9 congenic	chow	182.37	319.774	57.11	130.365	189.409	Western	420.603	869.478	61.207	60	809.478
6094-48	NO	M	Chr9 congenic	chow	186.104	289.239	67.751	127.398	161.841	Western	451.456	1089.97	68.949	33.75	1056.22
6094-49	Ft	M	Chr9 congenic	chow	187.454	291.821	75.807	144.339	147.482	Western
6104-55	LC	M	Chr9 congenic	chow	148.556	306.808	64.54	147.402	159.406	Western	302.862	764.1	69.902	46.5	717.6
6104-56	RC	M	Chr9 congenic	chow	135.103	270.997	57.332	138.501	132.496	Western	375.607	852.906	108.126	35.25	817.656
6104-57	LRC	M	Chr9 congenic	chow	168.804	325.331	63.47	192.006	133.325	Western	369.07	806.394	77.714	43.5	762.894
6104-58	NO	M	Chr9 congenic	chow	162.212	312.14	68.78	160.419	151.721	Western	344.143	597.819	48.396	27.75	570.069
6300-64	LC	M	Chr9 congenic	chow	253.033	380.669	64.299	98.25	282.419	Western	257.928	950.886	84.193	133.062	817.824
6300-65	RC	M	Chr9 congenic	chow	186.977	362.694	101.407	81	281.694	Western	340.38	1043.22	77.119	157.263	885.954
6300-66	LRC	M	Chr9 congenic	chow	228.157	352.81	77.226	99	253.81	Western	263.985	817.698	62.058	88.221	729.477
6300-67	NO	M	Chr9 congenic	chow	217.958	327.132	62.346	68.25	258.882	Western	259.101	754.533	67.606	120.3	634.233
6300-68	Ft	M	Chr9 congenic	chow	201.908	302.616	86.759	79.5	223.116	Western
Average					189.139	324.499	73.1012	133.036	191.463		348.816	880.564	70.0009	71.0705	809.494
SE					8.77256	9.68691	3.82396	12.0235	15.2213		19.048	41.9586	4.54043	12.5107	40.6737

## Sheet: Table C
Table C: Haplotype analysis for HDL QTL Hdlq17 on chromosome 9 (20 to 50 Mb).
Chr	Position	Gene	dbSNP	Low allele		High allele
				C57BL/6		129S1_SvImJ	BALB_cJ	C3H_HeJ	CAST_EiJ	Consequence		GWAS
9	35176042	Dcps	rs51192762	T		C*	C*	C*	C*	5_prime_utr_variant upstream_gene_variant
9	35457573	Cdon	rs47170439	C		G	G	G	G	missense_variant
9	35469940	Cdon	rs48607806	A		G*	G*	G*	G*	missense_variant upstream_gene_variant
9	35470018	Cdon	rs50526513	G		A*	A*	A*	A*	missense_variant upstream_gene_variant
9	35473570	Cdon	rs29843650	A		C*	C*	C*	C*	splice_region_variant upstream_gene_variant
9	35473573	Cdon	rs29598050	G		A*	A*	A*	A*	splice_region_variant upstream_gene_variant
9	35486751	Cdon	rs38121886	A		G*	G*	G*	G*	splice_region_variant synonymous_variant
9	36758812	Stt3a	rs49563275	G		A*	A*	A*	A*	missense_variant synonymous_variant nmd_transcript_variant non_coding_exon_variant nc_transcript_variant upstream_gene_variant
9	36767061	Stt3a	rs29742364	A		C*	C*	C*	C*	splice_donor_variant nmd_transcript_variant nc_transcript_variant upstream_gene_variant
9	36822062	Fez1	rs30090657	T		C	C	C	C	5_prime_utr_variant
9	37348134	Ccdc15	rs30280017	T		G	G	G	G	5_prime_utr_variant
9	37657154	Tbrg1	rs13473716	G		C*	C*	C*	C*	5_prime_utr_variant non_coding_exon_variant nc_transcript_variant
9	40148186	Tmem225	rs29840487	C		T	T	T	T	5_prime_utr_variant		Oleic acid (18:1n-9) plasma levels
9	40455724	Gramd1b	rs30280434	T		C*	C*	C*	C*	5_prime_utr_variant nc_transcript_variant upstream_gene_variant		leukemia
9	40531209	Gramd1b	rs38146634	A		G*	G*	G*	G*	5_prime_utr_variant non_coding_exon_variant nc_transcript_variant
9	40531230	Gramd1b	rs51226623	A		G*	G*	G*	G*	5_prime_utr_variant non_coding_exon_variant nc_transcript_variant
9	40531333	Gramd1b	rs47682875	G		A*	A*	A*	A*	5_prime_utr_variant nc_transcript_variant
9	40531344	Gramd1b	rs48705226	A		G*	G*	G*	G*	5_prime_utr_variant nc_transcript_variant
9	40686235	Clmp	rs50491735	G		A*	A*	A*	A*	5_prime_utr_variant non_coding_exon_variant nc_transcript_variant
9	40772357	Clmp	rs3680687	C		T*	T*	T*	T*	splice_region_variant upstream_gene_variant
9	40801164	Hspa8	rs30236164	G		A*	A*	A*	A*	5_prime_utr_variant upstream_gene_variant
9	40801301	Hspa8	rs51032462	T		G*	G*	G*	G*	5_prime_utr_variant non_coding_exon_variant nc_transcript_variant upstream_gene_variant
9	40801308	Hspa8	rs47093047	T		C*	C*	C*	C*	5_prime_utr_variant non_coding_exon_variant nc_transcript_variant upstream_gene_variant
9	40801510	Hspa8	rs50835341	T		A*	A*	A*	A*	5_prime_utr_variant non_coding_exon_variant nc_transcript_variant upstream_gene_variant
9	40802741	Hspa8	rs29595094	C		T*	T*	T*	T*	splice_region_variant synonymous_variant non_coding_exon_variant nc_transcript_variant upstream_gene_variant
9	40984283	Crtam	rs30126623	C		G	G	G	G	splice_region_variant
9	40987888	Crtam	rs46436456	A		G*	G*	G*	G*	missense_variant upstream_gene_variant
9	40987934	Crtam	rs37955209	T		G*	G*	G*	G*	missense_variant upstream_gene_variant
9	41004573	Crtam	rs37634497	G		A	A	A	A	missense_variant
9	41060052	Ubash3b	rs33722004	A		G*	G*	G*	G*	splice_region_variant non_coding_exon_variant nc_transcript_variant		Total and HDL cholesterol
9	41079248	Ubash3b	rs3725069	T		C*	C*	C*	c*	5_prime_utr_variant nc_transcript_variant
9	41079249	Ubash3b	rs4138017	G		A*	a*	a*	a*	5_prime_utr_variant nc_transcript_variant
9	41079321	Ubash3b	rs3725171	G		A*	A*	A*	A*	5_prime_utr_variant nc_transcript_variant
9	41079324	Ubash3b	rs3725185	G		T*	T*	T*	T*	5_prime_utr_variant nc_transcript_variant
9	41079404	Ubash3b	rs3725735	C		G*	G*	G*	G*	5_prime_utr_variant nc_transcript_variant
9	41157834	Ubash3b	rs30190026	A		C*	C*	C*	C*	5_prime_utr_variant nc_transcript_variant upstream_gene_variant
9	41161402	Ubash3b	rs48127209	A		G*	G*	G*	G*	splice_donor_variant nc_transcript_variant upstream_gene_variant
9	41161678	Ubash3b	rs29641397	A		T*	T*	T*	T*	5_prime_utr_variant non_coding_exon_variant nc_transcript_variant upstream_gene_variant
9	41984438	Sorl1	rs48859022	C		T*	T*	T*	T*	missense_variant splice_region_variant non_coding_exon_variant nc_transcript_variant		Cardiovascular disease risk factors
9	41996288	Sorl1	rs45639841	A		G	G	G	G	missense_variant
9	42000339	Sorl1	rs36294187	T		C	C	C	C	missense_variant
9	42255371	Sc5d	rs36310583	C		T	T	T	T	missense_variant
9	42264151	Sc5d	rs36768880	C		T	T	T	T	5_prime_utr_variant
9	42367117	Tecta	rs30224599	G		T	T	T	T	missense_variant
9	43210178	Pou2f3	rs47584858	A		C*	C*	C*	C*	splice_donor_variant upstream_gene_variant
9	44526314	Cxcr5	rs3696264	T		C	C	C	C	splice_region_variant		Multiple sclerosis, Rheumatoid arthritis
9	44688426	Phldb1	rs46400871	T		C*	C*	C*	C*	missense_variant splice_region_variant nc_transcript_variant		Cholesterol, total
9	44787158	Ift46	rs29842368	G		A*	A*	A*	A*	splice_acceptor_variant nc_transcript_variant upstream_gene_variant
9	44798980	Tmem25	rs33639727	T		C*	C*	C*	C*	5_prime_utr_variant non_coding_exon_variant nc_transcript_variant
9	44848089	Mll1	rs30136208	A		G*	G*	G*	G*	missense_variant nmd_transcript_variant
9	45009453	Cd3e	rs47245602	A		T	T	T	T	splice_region_variant
9	45009588	Cd3e	rs49634626	C		A	A	A	A	5_prime_utr_variant
9	45328525	Tmprss13	rs52431095	A		G	G	G	G	missense_variant		Obesity-related traits
9	45328610	Tmprss13	rs51091355	T		~	C	C	C	missense_variant
9	45336184	Tmprss13	rs48101168	T		C*	C*	C*	C*	splice_region_variant synonymous_variant
9	46212174	Sik3	rs32676148	A		C*	C*	C*	C*	missense_variant non_coding_exon_variant nc_transcript_variant		HDL cholesterol, triglyceride
9	46230352	Apoa1	rs13462139	C		A	A	A	A	missense_variant		Lipid metabolism phenotypes
9	47530231	Cadm1	rs46400319	T		C*	C*	C*	C*	5_prime_utr_variant upstream_gene_variant
9	47788124	Cadm1	rs3686686	G		C*	C*	C*	C*	splice_region_variant non_coding_exon_variant nc_transcript_variant
9	47810036	Cadm1	rs30479569	C		T*	T*	T*	T*	splice_region_variant nc_transcript_variant
9	48326428	Nxpe2	rs30183699	T		C*	C*	C*	C*	missense_variant nmd_transcript_variant
9	48353407	Nxpe2	rs47271733	C		T*	T*	T*	T*	5_prime_utr_variant non_coding_exon_variant nc_transcript_variant
9	48362047	Nxpe4	rs49529643	T		A	A	A	A	5_prime_utr_variant
9	48393023	Nxpe4	rs29927469	A		C	C	C	C	missense_variant
9	48393039	Nxpe4	rs30136314	T		C	C	C	C	missense_variant
9	48393131	Nxpe4	rs51400475	A		C	C	C	C	missense_variant
9	48396492	Nxpe4	rs33702650	A		G	G	G	G	missense_variant
9	48603346	Nnmt	rs46785424	T		C*	C*	C*	C*	splice_region_variant non_coding_exon_variant nc_transcript_variant
9	48603564	Nnmt	rs8265604	A		G*	G*	G*	G*	splice_region_variant nc_transcript_variant
9	48833073	Zbtb16	rs49220368	T		G	G	G	G	5_prime_utr_variant
9	48833079	Zbtb16	rs51719249	T		C	C	C	C	5_prime_utr_variant
9	48835813	Zbtb16	rs3698611	A		G	G	G	G	5_prime_utr_variant
9	48835833	Zbtb16	rs3698649	T		C	C	C	C	5_prime_utr_variant
9	48900558	Htr3a	rs36586564	C		T	T	T	T	splice_region_variant
Chr: chromosome; CN (Coding nonsynonymous SNP) followed by 1‐letter abbreviation of substituted amino acid and its position in protein product.
Substitutions with likely functional significance are denoted in bold.							* Most likely SNP.
